# Supplementary material for: A photochemical strategy for aromatic nitrogen ortho-isomerization
Source: Chem Sci. 2025 Oct 2;16(45):21416–22. doi: 10.1039/d5sc05329c (PMC12530855; doi:10.1039/d5sc05329c)
Supplement: SC-016-D5SC05329C-s001 [file SC-016-D5SC05329C-s001.zip]

Archive with 23 entries (19 files):
- Computational-Data/
- Computational-Data/Optimized Geometries/
- Computational-Data/Optimized Geometries/1q/
- Computational-Data/Optimized Geometries/1q/1q-path-a-azirine.xyz
- Computational-Data/Optimized Geometries/1q/1q-path-a-ketimine.xyz
- Computational-Data/Optimized Geometries/1q/1q-path-a-TS-step-b.xyz
- Computational-Data/Optimized Geometries/1q/1q-path-a-TS-step-c.xyz
- Computational-Data/Optimized Geometries/1q/1q-path-b-azirine.xyz
- Computational-Data/Optimized Geometries/1q/1q-path-b-ketimine.xyz
- Computational-Data/Optimized Geometries/1q/1q-path-b-TS-step-b.xyz
- Computational-Data/Optimized Geometries/1q/1q-path-b-TS-step-c.xyz
- Computational-Data/Optimized Geometries/1q/1q-singlet-nitrene.xyz
- Computational-Data/Optimized Geometries/1r/
- Computational-Data/Optimized Geometries/1r/1r-path-a-azirine.xyz
- Computational-Data/Optimized Geometries/1r/1r-path-a-ketimine.xyz
- Computational-Data/Optimized Geometries/1r/1r-path-a-TS-step-b.xyz
- Computational-Data/Optimized Geometries/1r/1r-path-a-TS-step-c.xyz
- Computational-Data/Optimized Geometries/1r/1r-path-b-azirine.xyz
- Computational-Data/Optimized Geometries/1r/1r-path-b-ketimine.xyz
- Computational-Data/Optimized Geometries/1r/1r-path-b-TS-step-b.xyz
- Computational-Data/Optimized Geometries/1r/1r-path-b-TS-step-c.xyz
- Computational-Data/Optimized Geometries/1r/1r-singlet-nitrene.xyz
- Computational-Data/Thermodynamic Data.xlsx
