# Supplementary material for: A photochemical strategy for aromatic nitrogen ortho-isomerization
Source: Chem Sci. 2025 Oct 2;16(45):21416–22. doi: 10.1039/d5sc05329c (PMC12530855; doi:10.1039/d5sc05329c)
Supplement: SC-016-D5SC05329C-s001 [file SC-016-D5SC05329C-s001.zip › Computational-Data/Optimized Geometries/1q/1q-path-a-azirine.xyz]

6        1.106202000      1.584660000      0.009478000
6        2.171453000      0.780123000     -0.216526000
6       -0.242042000      1.102611000      0.213922000
1        3.178476000      1.118421000     -0.399441000
1       -0.993390000      1.838954000      0.457558000
6        1.757177000     -0.584120000     -0.105289000
6       -0.598758000     -0.194945000     -0.027658000
6        0.433653000     -1.161380000     -0.386603000
1        0.238449000     -1.870962000     -1.180303000
1        1.258518000      2.656373000      0.054878000
7        1.493699000     -1.544500000      0.647217000
8       -1.857357000     -0.654167000     -0.109509000
6       -2.912105000      0.273883000      0.042074000
1       -2.903580000      0.711068000      1.043197000
1       -2.836478000      1.069968000     -0.702879000
1       -3.832516000     -0.283984000     -0.103846000
