# Supplementary material for: A photochemical strategy for aromatic nitrogen ortho-isomerization
Source: Chem Sci. 2025 Oct 2;16(45):21416–22. doi: 10.1039/d5sc05329c (PMC12530855; doi:10.1039/d5sc05329c)
Supplement: SC-016-D5SC05329C-s001 [file SC-016-D5SC05329C-s001.zip › Computational-Data/Optimized Geometries/1q/1q-path-a-ketimine.xyz]

6        1.126865000     -1.525845000     -0.287955000
6        2.026978000     -0.789228000      0.616551000
6       -0.053030000     -0.989752000     -0.652689000
1        2.547572000     -1.210550000      1.460515000
1       -0.705860000     -1.562516000     -1.303689000
6        1.940152000      0.482897000      0.306909000
6       -0.608473000      0.314530000     -0.264326000
6        0.067930000      1.459515000     -0.037813000
1       -0.451229000      2.387229000      0.159856000
1        1.413872000     -2.499193000     -0.672227000
7        1.482046000      1.499383000     -0.218440000
8       -1.977129000      0.406723000     -0.305362000
6       -2.645758000     -0.438278000      0.615728000
1       -2.401269000     -1.489482000      0.443071000
1       -2.377128000     -0.173763000      1.642044000
1       -3.711237000     -0.284227000      0.463984000
