# Supplementary material for: A photochemical strategy for aromatic nitrogen ortho-isomerization
Source: Chem Sci. 2025 Oct 2;16(45):21416–22. doi: 10.1039/d5sc05329c (PMC12530855; doi:10.1039/d5sc05329c)
Supplement: SC-016-D5SC05329C-s001 [file SC-016-D5SC05329C-s001.zip › Computational-Data/Optimized Geometries/1q/1q-path-a-TS-step-b.xyz]

6       -1.881363000     -1.583647000     -0.035727000
6       -2.734889000     -0.538527000     -0.095563000
6       -0.464832000     -1.429719000      0.139587000
1       -3.805460000     -0.649207000     -0.181520000
1        0.133432000     -2.319152000      0.267367000
6       -2.117682000      0.767303000      0.031267000
6        0.120386000     -0.187116000      0.069790000
6       -0.696924000      0.937025000     -0.203026000
1       -0.283563000      1.882939000     -0.506685000
1       -2.271959000     -2.592578000     -0.081556000
7       -2.292446000      1.813842000      0.709177000
8        1.447829000      0.053195000      0.102316000
6        2.312242000     -1.060539000      0.174842000
1        2.156009000     -1.617190000      1.102300000
1        2.163092000     -1.727302000     -0.678616000
1        3.322732000     -0.662671000      0.156199000
