# Supplementary material for: A photochemical strategy for aromatic nitrogen ortho-isomerization
Source: Chem Sci. 2025 Oct 2;16(45):21416–22. doi: 10.1039/d5sc05329c (PMC12530855; doi:10.1039/d5sc05329c)
Supplement: SC-016-D5SC05329C-s001 [file SC-016-D5SC05329C-s001.zip › Computational-Data/Optimized Geometries/1q/1q-path-a-TS-step-c.xyz]

6        1.614005000      1.984413000      0.208087000
6        2.413840000      1.277233000     -0.715700000
6        0.563235000      1.402718000      0.888916000
1        2.987396000      1.713268000     -1.515830000
1       -0.014086000      2.029909000      1.552825000
6        2.315425000     -0.045796000     -0.452391000
6        0.040252000      0.119635000      0.561834000
6        0.741200000     -0.890065000     -0.059756000
1        0.232364000     -1.656404000     -0.628906000
1        1.803937000      3.041636000      0.357186000
7        2.186647000     -1.084004000      0.192994000
8       -1.284209000     -0.150403000      0.717461000
6       -2.192563000      0.928228000      0.826681000
1       -2.153777000      1.381631000      1.819337000
1       -1.990916000      1.690642000      0.071262000
1       -3.182091000      0.505981000      0.670056000
