# Supplementary material for: A photochemical strategy for aromatic nitrogen ortho-isomerization
Source: Chem Sci. 2025 Oct 2;16(45):21416–22. doi: 10.1039/d5sc05329c (PMC12530855; doi:10.1039/d5sc05329c)
Supplement: SC-016-D5SC05329C-s001 [file SC-016-D5SC05329C-s001.zip › Computational-Data/Optimized Geometries/1q/1q-path-b-azirine.xyz]

6       -1.011705000      1.471206000      0.074430000
6       -2.058258000      0.504958000      0.362738000
6        0.261310000      1.046285000     -0.125366000
1       -2.798548000      0.709733000      1.124867000
1        1.026590000      1.784834000     -0.313429000
6       -1.538900000     -0.848159000      0.074765000
6        0.680010000     -0.337945000      0.061907000
6       -0.218000000     -1.344316000      0.242762000
1        0.066290000     -2.370662000      0.412331000
1       -1.203456000      2.536568000      0.145354000
7       -2.470098000     -0.533416000     -0.693320000
8        1.989111000     -0.679035000      0.066611000
6        2.975868000      0.315160000     -0.117641000
1        2.879323000      0.798322000     -1.092401000
1        2.936717000      1.068605000      0.672111000
1        3.928932000     -0.204342000     -0.070051000
