# Supplementary material for: A photochemical strategy for aromatic nitrogen ortho-isomerization
Source: Chem Sci. 2025 Oct 2;16(45):21416–22. doi: 10.1039/d5sc05329c (PMC12530855; doi:10.1039/d5sc05329c)
Supplement: SC-016-D5SC05329C-s001 [file SC-016-D5SC05329C-s001.zip › Computational-Data/Optimized Geometries/1q/1q-path-b-ketimine.xyz]

6        1.192824000      1.362604000     -0.306610000
6        2.303729000      0.672097000      0.010247000
6       -0.202823000      0.989809000     -0.104789000
1        3.300181000      1.065177000     -0.135974000
1       -0.872823000      1.820027000      0.073424000
6        1.297622000     -1.208058000      0.117247000
6       -0.722808000     -0.264395000     -0.174753000
6        0.146506000     -1.407104000     -0.479048000
1       -0.094602000     -2.177954000     -1.192660000
1        1.354193000      2.365921000     -0.684789000
7        2.204231000     -0.591201000      0.675703000
8       -2.020224000     -0.583642000     -0.013472000
6       -2.924217000      0.455681000      0.300321000
1       -2.642541000      0.943820000      1.236356000
1       -2.958066000      1.197995000     -0.501056000
1       -3.899165000     -0.011248000      0.406871000
