# Supplementary material for: A photochemical strategy for aromatic nitrogen ortho-isomerization
Source: Chem Sci. 2025 Oct 2;16(45):21416–22. doi: 10.1039/d5sc05329c (PMC12530855; doi:10.1039/d5sc05329c)
Supplement: SC-016-D5SC05329C-s001 [file SC-016-D5SC05329C-s001.zip › Computational-Data/Optimized Geometries/1q/1q-path-b-TS-step-b.xyz]

6        0.882393000      1.590810000      0.063118000
6        1.929844000      0.734687000     -0.315887000
6       -0.393555000      1.100917000      0.186843000
1        2.886260000      1.077525000     -0.666922000
1       -1.202758000      1.786905000      0.386289000
6        1.651205000     -0.685660000     -0.167452000
6       -0.684094000     -0.287900000     -0.054655000
6        0.310679000     -1.197387000     -0.241697000
1        0.098490000     -2.249165000     -0.361585000
1        1.050531000      2.659069000      0.121531000
7        2.730171000     -0.946354000      0.428712000
8       -1.952603000     -0.757754000     -0.072176000
6       -3.022935000      0.127323000      0.184838000
1       -2.944489000      0.569605000      1.180709000
1       -3.074553000      0.919219000     -0.565973000
1       -3.925164000     -0.475513000      0.131829000
