# Supplementary material for: A photochemical strategy for aromatic nitrogen ortho-isomerization
Source: Chem Sci. 2025 Oct 2;16(45):21416–22. doi: 10.1039/d5sc05329c (PMC12530855; doi:10.1039/d5sc05329c)
Supplement: SC-016-D5SC05329C-s001 [file SC-016-D5SC05329C-s001.zip › Computational-Data/Optimized Geometries/1q/1q-path-b-TS-step-c.xyz]

6        1.912458000      1.379293000     -0.189071000
6        2.801182000      0.324622000     -0.361738000
6        0.580238000      1.235288000      0.196741000
1        3.610734000      0.363101000     -1.077618000
1        0.014806000      2.135485000      0.382990000
6        1.863460000     -1.052214000     -0.041833000
6       -0.122139000      0.023412000      0.035579000
6        0.524908000     -1.163116000     -0.313392000
1        0.027659000     -2.022519000     -0.731215000
1        2.226877000      2.357152000     -0.541061000
7        2.880560000     -0.823212000      0.608878000
8       -1.469385000     -0.062044000      0.115247000
6       -2.211808000      1.107073000      0.389061000
1       -1.929723000      1.536764000      1.352977000
1       -2.079628000      1.854403000     -0.396956000
1       -3.252725000      0.797490000      0.422416000
