# Supplementary material for: A photochemical strategy for aromatic nitrogen ortho-isomerization
Source: Chem Sci. 2025 Oct 2;16(45):21416–22. doi: 10.1039/d5sc05329c (PMC12530855; doi:10.1039/d5sc05329c)
Supplement: SC-016-D5SC05329C-s001 [file SC-016-D5SC05329C-s001.zip › Computational-Data/Optimized Geometries/1q/1q-singlet-nitrene.xyz]

6       -0.753610000      1.714067000     -0.000001000
6       -1.874605000      0.935824000      0.000002000
6        0.532679000      1.150246000     -0.000006000
1       -2.869934000      1.356301000      0.000006000
1        1.393521000      1.801617000     -0.000007000
6       -1.737713000     -0.500659000      0.000000000
6        0.686479000     -0.244098000     -0.000008000
6       -0.420583000     -1.064083000     -0.000002000
1       -0.301052000     -2.138292000     -0.000001000
1       -0.848206000      2.792232000      0.000002000
7       -2.787664000     -1.258568000      0.000008000
8        1.890449000     -0.864927000     -0.000014000
6        3.053621000     -0.066460000      0.000014000
1        3.102871000      0.562658000     -0.892564000
1        3.102830000      0.562648000      0.892601000
1        3.892415000     -0.756790000      0.000029000
