# Supplementary material for: A photochemical strategy for aromatic nitrogen ortho-isomerization
Source: Chem Sci. 2025 Oct 2;16(45):21416–22. doi: 10.1039/d5sc05329c (PMC12530855; doi:10.1039/d5sc05329c)
Supplement: SC-016-D5SC05329C-s001 [file SC-016-D5SC05329C-s001.zip › Computational-Data/Optimized Geometries/1r/1r-path-a-azirine.xyz]

6        2.033806000      1.445370000      0.019864000
6        2.867592000      0.412832000     -0.233674000
6        0.609419000      1.281148000      0.253778000
1        3.918509000      0.499968000     -0.460951000
1        0.074223000      2.172668000      0.550473000
6        2.136324000     -0.812625000     -0.122994000
6       -0.081303000      0.137303000     -0.004591000
6        0.708995000     -1.035560000     -0.396191000
1        0.373044000     -1.696888000     -1.184027000
1        2.432423000      2.452192000      0.051767000
7        1.650938000     -1.674792000      0.636480000
6       -1.596471000      0.041335000     -0.008525000
6       -2.265938000      1.327475000      0.469315000
1       -3.348398000      1.190486000      0.483059000
1       -1.947551000      1.589662000      1.479933000
1       -2.044392000      2.166120000     -0.193237000
6       -2.008371000     -1.112179000      0.917278000
1       -1.558136000     -2.053136000      0.598638000
1       -1.687963000     -0.918022000      1.942240000
1       -3.094029000     -1.229274000      0.909606000
6       -2.078358000     -0.259852000     -1.436538000
1       -3.168218000     -0.325303000     -1.449039000
1       -1.773278000      0.531278000     -2.123569000
1       -1.686963000     -1.207688000     -1.806584000
