# Supplementary material for: A photochemical strategy for aromatic nitrogen ortho-isomerization
Source: Chem Sci. 2025 Oct 2;16(45):21416–22. doi: 10.1039/d5sc05329c (PMC12530855; doi:10.1039/d5sc05329c)
Supplement: SC-016-D5SC05329C-s001 [file SC-016-D5SC05329C-s001.zip › Computational-Data/Optimized Geometries/1r/1r-path-a-ketimine.xyz]

6       -1.918713000     -1.430063000      0.180752000
6       -2.785029000     -0.498070000     -0.560341000
6       -0.652759000     -1.090059000      0.491506000
1       -3.433041000     -0.754640000     -1.381507000
1       -0.072075000     -1.837253000      1.020329000
6       -2.493288000      0.707816000     -0.134230000
6        0.085217000      0.141067000      0.147088000
6       -0.470067000      1.369266000      0.095225000
1        0.092147000      2.265381000     -0.120901000
1       -2.301822000     -2.397273000      0.490205000
7       -1.843966000      1.577845000      0.444558000
6        1.593163000     -0.040121000     -0.067703000
6        2.260698000     -0.465176000      1.248972000
1        3.337008000     -0.569257000      1.097101000
1        2.094039000      0.284427000      2.024219000
1        1.888264000     -1.422144000      1.613886000
6        2.274037000      1.243519000     -0.545423000
1        1.828888000      1.611812000     -1.471326000
1        2.222953000      2.033597000      0.205484000
1        3.328351000      1.039587000     -0.737384000
6        1.820021000     -1.124197000     -1.130836000
1        2.889598000     -1.261236000     -1.302082000
1        1.400467000     -2.082752000     -0.824436000
1        1.353301000     -0.839060000     -2.075549000
