# Supplementary material for: A photochemical strategy for aromatic nitrogen ortho-isomerization
Source: Chem Sci. 2025 Oct 2;16(45):21416–22. doi: 10.1039/d5sc05329c (PMC12530855; doi:10.1039/d5sc05329c)
Supplement: SC-016-D5SC05329C-s001 [file SC-016-D5SC05329C-s001.zip › Computational-Data/Optimized Geometries/1r/1r-path-a-TS-step-b.xyz]

6       -1.882468000     -1.573927000     -0.015670000
6       -2.761362000     -0.548404000     -0.073956000
6       -0.473272000     -1.364783000      0.132543000
1       -3.829366000     -0.680090000     -0.168721000
1        0.148468000     -2.240040000      0.272030000
6       -2.163348000      0.765844000      0.046967000
6        0.115925000     -0.124082000      0.003135000
6       -0.748264000      0.963292000     -0.248211000
1       -0.416679000      1.927762000     -0.586820000
1       -2.245655000     -2.593304000     -0.056948000
7       -2.295667000      1.796132000      0.751904000
6        1.637047000      0.025500000      0.014080000
6        2.149579000     -0.363842000      1.408083000
1        3.235912000     -0.259360000      1.448991000
1        1.711889000      0.278407000      2.173928000
1        1.897950000     -1.397794000      1.647996000
6        2.063772000      1.464517000     -0.276666000
1        1.754944000      1.781116000     -1.274868000
1        1.645785000      2.160674000      0.452231000
1        3.151136000      1.537059000     -0.227057000
6        2.270235000     -0.892851000     -1.038231000
1        3.355154000     -0.770156000     -1.034019000
1        2.052811000     -1.943008000     -0.842331000
1        1.900910000     -0.650321000     -2.036119000
