# Supplementary material for: A photochemical strategy for aromatic nitrogen ortho-isomerization
Source: Chem Sci. 2025 Oct 2;16(45):21416–22. doi: 10.1039/d5sc05329c (PMC12530855; doi:10.1039/d5sc05329c)
Supplement: SC-016-D5SC05329C-s001 [file SC-016-D5SC05329C-s001.zip › Computational-Data/Optimized Geometries/1r/1r-path-a-TS-step-c.xyz]

6        1.931826000      1.437412000     -0.050952000
6        2.743804000      0.452866000     -0.638869000
6        0.669187000      1.170548000      0.460824000
1        3.534632000      0.622686000     -1.349820000
1        0.123908000      2.014919000      0.854515000
6        2.341964000     -0.761246000     -0.183913000
6       -0.037468000     -0.035171000      0.221935000
6        0.614525000     -1.219316000     -0.056365000
1        0.168222000     -2.016515000     -0.636437000
1        2.276363000      2.465382000     -0.059047000
7        1.898433000     -1.590592000      0.605055000
6       -1.562927000     -0.014553000      0.026848000
6       -2.190988000      1.288924000      0.523162000
1       -3.275100000      1.223100000      0.419363000
1       -1.965178000      1.466882000      1.576248000
1       -1.853436000      2.148959000     -0.056092000
6       -2.209454000     -1.174962000      0.794330000
1       -1.845633000     -2.141657000      0.445704000
1       -1.992059000     -1.100066000      1.861148000
1       -3.293117000     -1.154911000      0.661358000
6       -1.870447000     -0.154248000     -1.471602000
1       -2.949074000     -0.103855000     -1.636388000
1       -1.396576000      0.650217000     -2.036599000
1       -1.514897000     -1.105352000     -1.869588000
