# Supplementary material for: A photochemical strategy for aromatic nitrogen ortho-isomerization
Source: Chem Sci. 2025 Oct 2;16(45):21416–22. doi: 10.1039/d5sc05329c (PMC12530855; doi:10.1039/d5sc05329c)
Supplement: SC-016-D5SC05329C-s001 [file SC-016-D5SC05329C-s001.zip › Computational-Data/Optimized Geometries/1r/1r-path-b-azirine.xyz]

6        1.869170000      1.399263000     -0.057160000
6        2.706504000      0.257885000     -0.394246000
6        0.550661000      1.202847000      0.186690000
1        3.467281000      0.323616000     -1.160350000
1       -0.056295000      2.065603000      0.428719000
6        1.948016000     -0.975547000     -0.117338000
6       -0.155351000     -0.061988000     -0.023038000
6        0.542577000     -1.202275000     -0.253616000
1        0.108159000     -2.160691000     -0.488665000
1        2.259498000      2.410069000     -0.103110000
7        2.914474000     -0.843181000      0.658509000
6       -1.680482000     -0.031842000      0.007537000
6       -2.144354000      0.420518000      1.399273000
1       -3.235333000      0.445569000      1.433911000
1       -1.790804000     -0.270153000      2.166451000
1       -1.778693000      1.417200000      1.646496000
6       -2.282322000     -1.406119000     -0.280264000
1       -1.998644000     -1.767076000     -1.270578000
1       -1.970715000     -2.142892000      0.462211000
1       -3.370673000     -1.339626000     -0.248825000
6       -2.194570000      0.952554000     -1.053174000
1       -3.286166000      0.968844000     -1.042385000
1       -1.842990000      1.968115000     -0.872273000
1       -1.865030000      0.651912000     -2.049141000
