# Supplementary material for: A photochemical strategy for aromatic nitrogen ortho-isomerization
Source: Chem Sci. 2025 Oct 2;16(45):21416–22. doi: 10.1039/d5sc05329c (PMC12530855; doi:10.1039/d5sc05329c)
Supplement: SC-016-D5SC05329C-s001 [file SC-016-D5SC05329C-s001.zip › Computational-Data/Optimized Geometries/1r/1r-path-b-ketimine.xyz]

6        2.038629000     -1.291342000      0.261881000
6        2.993603000     -0.386386000     -0.016494000
6        0.593022000     -1.168600000      0.065954000
1        4.049003000     -0.593552000      0.101037000
1        0.108477000     -2.103069000     -0.189311000
6        1.645418000      1.263948000      0.001560000
6       -0.182151000     -0.066864000      0.194833000
6        0.486795000      1.193614000      0.606661000
1        0.140315000      1.859746000      1.380081000
1        2.385591000     -2.269191000      0.576232000
7        2.649213000      0.872960000     -0.598508000
6       -1.681502000     -0.038120000     -0.057186000
6       -1.959280000      0.923758000     -1.220785000
1       -3.034201000      0.988183000     -1.401452000
1       -1.586373000      1.924487000     -1.000053000
1       -1.474276000      0.575075000     -2.134108000
6       -2.391616000      0.478289000      1.202216000
1       -2.184544000     -0.166070000      2.058589000
1       -2.082874000      1.494192000      1.450736000
1       -3.470621000      0.493880000      1.037636000
6       -2.243397000     -1.414635000     -0.405926000
1       -3.319722000     -1.336427000     -0.566995000
1       -1.795910000     -1.808854000     -1.319704000
1       -2.076485000     -2.131090000      0.400588000
