# Supplementary material for: A photochemical strategy for aromatic nitrogen ortho-isomerization
Source: Chem Sci. 2025 Oct 2;16(45):21416–22. doi: 10.1039/d5sc05329c (PMC12530855; doi:10.1039/d5sc05329c)
Supplement: SC-016-D5SC05329C-s001 [file SC-016-D5SC05329C-s001.zip › Computational-Data/Optimized Geometries/1r/1r-path-b-TS-step-b.xyz]

6        1.811579000      1.506694000     -0.013935000
6        2.633872000      0.422302000     -0.373412000
6        0.471958000      1.296824000      0.175978000
1        3.636070000      0.519944000     -0.750783000
1       -0.162885000      2.148875000      0.379045000
6        2.062198000     -0.889330000     -0.117003000
6       -0.153392000      0.002184000      0.004273000
6        0.625799000     -1.094573000     -0.156042000
1        0.231546000     -2.093312000     -0.269291000
1        2.209619000      2.513936000     -0.004288000
7        3.048245000     -1.349593000      0.510099000
6       -1.677150000     -0.063863000      0.036726000
6       -2.174718000      0.438819000      1.399253000
1       -3.264959000      0.392594000      1.432986000
1       -1.778700000     -0.179321000      2.206566000
1       -1.879636000      1.471406000      1.586891000
6       -2.192150000     -1.486769000     -0.171441000
1       -1.875003000     -1.889655000     -1.134940000
1       -1.846504000     -2.157414000      0.617132000
1       -3.282820000     -1.483842000     -0.152813000
6       -2.245242000      0.825584000     -1.078790000
1       -3.335969000      0.779588000     -1.069472000
1       -1.953263000      1.868810000     -0.955597000
1       -1.895481000      0.488569000     -2.056073000
