# Supplementary material for: A photochemical strategy for aromatic nitrogen ortho-isomerization
Source: Chem Sci. 2025 Oct 2;16(45):21416–22. doi: 10.1039/d5sc05329c (PMC12530855; doi:10.1039/d5sc05329c)
Supplement: SC-016-D5SC05329C-s001 [file SC-016-D5SC05329C-s001.zip › Computational-Data/Optimized Geometries/1r/1r-path-b-TS-step-c.xyz]

6        1.903928000      1.364243000     -0.229601000
6        2.836116000      0.349574000     -0.317003000
6        0.558411000      1.182564000      0.118708000
1        3.688702000      0.381537000     -0.981934000
1       -0.027861000      2.075967000      0.288779000
6        1.876669000     -1.079726000     -0.001228000
6       -0.136880000     -0.023043000     -0.050793000
6        0.564227000     -1.200897000     -0.355044000
1        0.152769000     -2.075572000     -0.829336000
1        2.194974000      2.336911000     -0.614149000
7        2.851835000     -0.769715000      0.677139000
6       -1.666872000     -0.019403000      0.015610000
6       -2.092082000      0.368894000      1.438128000
1       -3.181776000      0.375664000      1.512879000
1       -1.700131000     -0.343937000      2.165434000
1       -1.725785000      1.360415000      1.705423000
6       -2.251414000     -1.394994000     -0.306667000
1       -2.016770000     -1.701298000     -1.328024000
1       -1.880234000     -2.157681000      0.379808000
1       -3.337812000     -1.358410000     -0.214167000
6       -2.240830000      0.991409000     -0.986429000
1       -3.331978000      0.963499000     -0.954524000
1       -1.925929000      2.010027000     -0.762564000
1       -1.920303000      0.752794000     -2.001945000
