# Supplementary material for: A photochemical strategy for aromatic nitrogen ortho-isomerization
Source: Chem Sci. 2025 Oct 2;16(45):21416–22. doi: 10.1039/d5sc05329c (PMC12530855; doi:10.1039/d5sc05329c)
Supplement: SC-016-D5SC05329C-s001 [file SC-016-D5SC05329C-s001.zip › Computational-Data/Optimized Geometries/1r/1r-singlet-nitrene.xyz]

6       -1.693552000      1.701510000      0.000008000
6       -2.614618000      0.689417000      0.000014000
6       -0.322998000      1.425461000      0.000024000
1       -3.679275000      0.876108000     -0.000008000
1        0.373344000      2.253455000     -0.000009000
6       -2.159654000     -0.677917000      0.000007000
6        0.170799000      0.100043000      0.000069000
6       -0.734719000     -0.927227000      0.000032000
1       -0.429039000     -1.963268000      0.000004000
1       -2.026591000      2.731486000     -0.000020000
7       -2.998334000     -1.656718000     -0.000017000
6        1.681019000     -0.128183000      0.000002000
6        2.288672000      0.516795000     -1.253384000
1        3.368711000      0.357584000     -1.266588000
1        1.865157000      0.076765000     -2.157771000
1        2.108912000      1.591949000     -1.283387000
6        2.036925000     -1.614023000     -0.000251000
1        1.649059000     -2.119885000      0.885610000
1        1.648975000     -2.119597000     -0.886242000
1        3.122042000     -1.725839000     -0.000314000
6        2.288772000      0.516381000      1.253553000
1        3.368806000      0.357127000      1.266636000
1        2.109051000      1.591527000      1.283923000
1        1.865303000      0.076070000      2.157827000
