# Supplementary material for: A photochemical strategy for aromatic nitrogen ortho-isomerization
Source: Chem Sci. 2025 Oct 2;16(45):21416–22. doi: 10.1039/d5sc05329c (PMC12530855; doi:10.1039/d5sc05329c)
Supplement: SC-016-D5SC05329C-s001 [file SC-016-D5SC05329C-s001.zip › Computational-Data/Thermodynamic Data.xlsx]

## Sheet: Thermodynamic Data
	Phase	Reaction Path	Molecule	E_SPC	E	ZPE	H_SPC	T.S	T.qh-S	G(T)_SPC	qh-G(T)_SPC
1q	gas		Singlet Nitrene	-400.821	-400.786	0.120928	-400.691	0.041463	0.041196	-400.732	-400.732
		path a	TS (singlet nitrene →azirine)	-400.795	-400.76	0.120205	-400.666	0.040632	0.04048	-400.707	-400.706
			Azirine	-400.829	-400.795	0.122875	-400.697	0.040487	0.040367	-400.738	-400.738
			TS (azirine→ketimine)	-400.813	-400.779	0.120731	-400.684	0.04054	0.040313	-400.724	-400.724
			Ketimine	-400.823	-400.789	0.121677	-400.692	0.0417	0.041401	-400.734	-400.734
		path b	TS (singlet nitrene →azirine)	-400.792	-400.757	0.119859	-400.663	0.041116	0.040674	-400.704	-400.704
			Azirine	-400.82	-400.786	0.12221	-400.689	0.041414	0.040863	-400.731	-400.73
			TS (azirine→ketimine)	-400.815	-400.781	0.120707	-400.686	0.040474	0.040221	-400.726	-400.726
			Ketimine	-400.835	-400.801	0.122549	-400.704	0.040782	0.040607	-400.744	-400.744
	1,4-dioxane		Singlet Nitrene	-400.825	-400.786	0.120928	-400.696	0.041463	0.041196	-400.737	-400.737
		path a	TS (singlet nitrene →azirine)	-400.8	-400.76	0.120205	-400.671	0.040632	0.04048	-400.712	-400.712
			Azirine	-400.835	-400.795	0.122875	-400.703	0.040487	0.040367	-400.744	-400.744
			TS (azirine→ketimine)	-400.818	-400.779	0.120731	-400.689	0.04054	0.040313	-400.73	-400.729
			Ketimine	-400.827	-400.789	0.121677	-400.696	0.0417	0.041401	-400.738	-400.738
		path b	TS (singlet nitrene →azirine)	-400.797	-400.757	0.119859	-400.669	0.041116	0.040674	-400.71	-400.709
			Azirine	-400.826	-400.786	0.12221	-400.695	0.041414	0.040863	-400.737	-400.736
			TS (azirine→ketimine)	-400.82	-400.781	0.120707	-400.691	0.040474	0.040221	-400.732	-400.731
			Ketimine	-400.839	-400.801	0.122549	-400.708	0.040782	0.040607	-400.749	-400.749
	THF		Singlet Nitrene	-400.834	-400.786	0.120928	-400.705	0.041463	0.041196	-400.746	-400.746
		path a	TS (singlet nitrene →azirine)	-400.809	-400.76	0.120205	-400.68	0.040632	0.04048	-400.721	-400.721
			Azirine	-400.843	-400.795	0.122875	-400.712	0.040487	0.040367	-400.753	-400.752
			TS (azirine→ketimine)	-400.826	-400.779	0.120731	-400.697	0.04054	0.040313	-400.738	-400.738
			Ketimine	-400.835	-400.789	0.121677	-400.704	0.0417	0.041401	-400.746	-400.746
		path b	TS (singlet nitrene →azirine)	-400.807	-400.757	0.119859	-400.678	0.041116	0.040674	-400.719	-400.719
			Azirine	-400.835	-400.786	0.12221	-400.704	0.041414	0.040863	-400.745	-400.745
			TS (azirine→ketimine)	-400.829	-400.781	0.120707	-400.699	0.040474	0.040221	-400.74	-400.74
			Ketimine	-400.848	-400.801	0.122549	-400.716	0.040782	0.040607	-400.757	-400.757
1r	gas		Singlet Nitrene	-443.538	-443.496	0.198739	-443.328	0.047671	0.047086	-443.375	-443.375
		path a	TS (singlet nitrene →azirine)	-443.509	-443.468	0.197654	-443.3	0.047383	0.046569	-443.347	-443.347
			Azirine	-443.541	-443.5	0.200199	-443.329	0.047275	0.046575	-443.377	-443.376
			TS (azirine→ketimine)	-443.529	-443.487	0.198478	-443.319	0.046767	0.046067	-443.366	-443.365
			Ketimine	-443.543	-443.501	0.2	-443.331	0.047064	0.046562	-443.378	-443.378
		path b	TS (singlet nitrene →azirine)	-443.511	-443.469	0.197757	-443.301	0.046929	0.04643	-443.348	-443.348
			Azirine	-443.54	-443.498	0.200213	-443.328	0.046899	0.046446	-443.375	-443.374
			TS (azirine→ketimine)	-443.531	-443.489	0.198279	-443.321	0.046876	0.046192	-443.368	-443.367
			Ketimine	-443.548	-443.506	0.199929	-443.336	0.047524	0.046751	-443.384	-443.383
	1,4-dioxane		Singlet Nitrene	-443.544	-443.496	0.198739	-443.333	0.047671	0.047086	-443.381	-443.38
		path a	TS (singlet nitrene →azirine)	-443.515	-443.468	0.197654	-443.306	0.047383	0.046569	-443.353	-443.352
			Azirine	-443.547	-443.5	0.200199	-443.335	0.047275	0.046575	-443.383	-443.382
			TS (azirine→ketimine)	-443.535	-443.487	0.198478	-443.325	0.046767	0.046067	-443.371	-443.371
			Ketimine	-443.548	-443.501	0.2	-443.336	0.047064	0.046562	-443.383	-443.383
		path b	TS (singlet nitrene →azirine)	-443.517	-443.469	0.197757	-443.307	0.046929	0.04643	-443.354	-443.354
			Azirine	-443.546	-443.498	0.200213	-443.334	0.046899	0.046446	-443.381	-443.381
			TS (azirine→ketimine)	-443.537	-443.489	0.198279	-443.327	0.046876	0.046192	-443.374	-443.373
			Ketimine	-443.553	-443.506	0.199929	-443.341	0.047524	0.046751	-443.389	-443.388
	THF		Singlet Nitrene	-443.55	-443.496	0.198739	-443.339	0.047671	0.047086	-443.387	-443.386
		path a	TS (singlet nitrene →azirine)	-443.522	-443.468	0.197654	-443.312	0.047383	0.046569	-443.36	-443.359
			Azirine	-443.553	-443.5	0.200199	-443.341	0.047275	0.046575	-443.388	-443.388
			TS (azirine→ketimine)	-443.54	-443.487	0.198478	-443.33	0.046767	0.046067	-443.377	-443.376
			Ketimine	-443.553	-443.501	0.2	-443.341	0.047064	0.046562	-443.389	-443.388
		path b	TS (singlet nitrene →azirine)	-443.523	-443.469	0.197757	-443.314	0.046929	0.04643	-443.361	-443.36
			Azirine	-443.552	-443.498	0.200213	-443.34	0.046899	0.046446	-443.387	-443.387
			TS (azirine→ketimine)	-443.542	-443.489	0.198279	-443.332	0.046876	0.046192	-443.379	-443.379
			Ketimine	-443.558	-443.506	0.199929	-443.346	0.047524	0.046751	-443.394	-443.393
	TFT		Singlet Nitrene	-443.553	-443.496	0.198739	-443.342	0.047671	0.047086	-443.39	-443.39
		path a	TS (singlet nitrene →azirine)	-443.525	-443.468	0.197654	-443.316	0.047383	0.046569	-443.363	-443.362
			Azirine	-443.557	-443.5	0.200199	-443.345	0.047275	0.046575	-443.392	-443.391
			TS (azirine→ketimine)	-443.544	-443.487	0.198478	-443.334	0.046767	0.046067	-443.38	-443.38
			Ketimine	-443.557	-443.501	0.2	-443.345	0.047064	0.046562	-443.392	-443.392
		path b	TS (singlet nitrene →azirine)	-443.527	-443.469	0.197757	-443.317	0.046929	0.04643	-443.364	-443.364
			Azirine	-443.556	-443.498	0.200213	-443.344	0.046899	0.046446	-443.391	-443.39
			TS (azirine→ketimine)	-443.546	-443.489	0.198279	-443.336	0.046876	0.046192	-443.383	-443.382
			Ketimine	-443.562	-443.506	0.199929	-443.35	0.047524	0.046751	-443.397	-443.397

## Sheet: Temperature Screening - 1q
Phase	Reaction Path	Molecule	H_SPC	T.S	T.qh-S	G(T)_SPC	qh-G(T)_SPC
gas - 298 K		Singlet Nitrene	-400.691	0.041435	0.041168	-400.732	-400.732
	path a	TS (singlet nitrene →azirine)	-400.666	0.040604	0.040452	-400.707	-400.706
		Azirine	-400.697	0.04046	0.04034	-400.738	-400.738
		TS (azirine→ketimine)	-400.684	0.040512	0.040286	-400.724	-400.724
		Ketimine	-400.692	0.041671	0.041372	-400.734	-400.734
	path b	TS (singlet nitrene →azirine)	-400.663	0.041088	0.040646	-400.704	-400.704
		Azirine	-400.689	0.041386	0.040835	-400.731	-400.73
		TS (azirine→ketimine)	-400.686	0.040446	0.040193	-400.726	-400.726
		Ketimine	-400.704	0.040754	0.040579	-400.744	-400.744
gas - 303 K		Singlet Nitrene	-400.691	0.042392	0.042114	-400.733	-400.733
	path a	TS (singlet nitrene →azirine)	-400.666	0.041537	0.041378	-400.707	-400.707
		Azirine	-400.697	0.041393	0.041267	-400.739	-400.738
		TS (azirine→ketimine)	-400.684	0.041443	0.041207	-400.725	-400.725
		Ketimine	-400.692	0.042633	0.042321	-400.735	-400.734
	path b	TS (singlet nitrene →azirine)	-400.663	0.04203	0.041574	-400.705	-400.705
		Azirine	-400.689	0.042339	0.04177	-400.731	-400.731
		TS (azirine→ketimine)	-400.685	0.041376	0.041112	-400.727	-400.726
		Ketimine	-400.703	0.041697	0.041515	-400.745	-400.745
gas - 308 K		Singlet Nitrene	-400.69	0.043358	0.043068	-400.734	-400.733
	path a	TS (singlet nitrene →azirine)	-400.665	0.042478	0.042312	-400.708	-400.708
		Azirine	-400.697	0.042334	0.042202	-400.739	-400.739
		TS (azirine→ketimine)	-400.683	0.042381	0.042136	-400.726	-400.725
		Ketimine	-400.692	0.043604	0.043278	-400.735	-400.735
	path b	TS (singlet nitrene →azirine)	-400.663	0.042981	0.042509	-400.706	-400.705
		Azirine	-400.689	0.043299	0.042713	-400.732	-400.731
		TS (azirine→ketimine)	-400.685	0.042313	0.042039	-400.727	-400.727
		Ketimine	-400.703	0.042648	0.042458	-400.746	-400.746
gas - 313 K		Singlet Nitrene	-400.69	0.044331	0.04403	-400.734	-400.734
	path a	TS (singlet nitrene →azirine)	-400.665	0.043427	0.043254	-400.709	-400.708
		Azirine	-400.697	0.043284	0.043144	-400.74	-400.74
		TS (azirine→ketimine)	-400.683	0.043327	0.043072	-400.726	-400.726
		Ketimine	-400.691	0.044582	0.044243	-400.736	-400.736
	path b	TS (singlet nitrene →azirine)	-400.663	0.043939	0.043452	-400.706	-400.706
		Azirine	-400.688	0.044268	0.043663	-400.733	-400.732
		TS (azirine→ketimine)	-400.685	0.043259	0.042974	-400.728	-400.728
		Ketimine	-400.703	0.043608	0.043409	-400.746	-400.746
gas - 318 K		Singlet Nitrene	-400.69	0.045313	0.045001	-400.735	-400.735
	path a	TS (singlet nitrene →azirine)	-400.665	0.044384	0.044203	-400.709	-400.709
		Azirine	-400.696	0.044241	0.044095	-400.741	-400.74
		TS (azirine→ketimine)	-400.683	0.044281	0.044016	-400.727	-400.727
		Ketimine	-400.691	0.045568	0.045216	-400.737	-400.736
	path b	TS (singlet nitrene →azirine)	-400.662	0.044906	0.044403	-400.707	-400.707
		Azirine	-400.688	0.045244	0.044622	-400.733	-400.733
		TS (azirine→ketimine)	-400.685	0.044211	0.043917	-400.729	-400.728
		Ketimine	-400.703	0.044575	0.044368	-400.747	-400.747
gas - 323 K		Singlet Nitrene	-400.69	0.046302	0.045979	-400.736	-400.736
	path a	TS (singlet nitrene →azirine)	-400.665	0.045349	0.045159	-400.71	-400.71
		Azirine	-400.696	0.045206	0.045054	-400.741	-400.741
		TS (azirine→ketimine)	-400.683	0.045243	0.044968	-400.728	-400.727
		Ketimine	-400.691	0.046562	0.046196	-400.737	-400.737
	path b	TS (singlet nitrene →azirine)	-400.662	0.04588	0.045361	-400.708	-400.707
		Azirine	-400.688	0.046229	0.045588	-400.734	-400.733
		TS (azirine→ketimine)	-400.684	0.045172	0.044867	-400.729	-400.729
		Ketimine	-400.702	0.04555	0.045335	-400.748	-400.748
gas - 328 K		Singlet Nitrene	-400.689	0.0473	0.046964	-400.737	-400.736
	path a	TS (singlet nitrene →azirine)	-400.664	0.046321	0.046124	-400.711	-400.711
		Azirine	-400.696	0.046179	0.04602	-400.742	-400.742
		TS (azirine→ketimine)	-400.682	0.046212	0.045927	-400.728	-400.728
		Ketimine	-400.691	0.047564	0.047185	-400.738	-400.738
	path b	TS (singlet nitrene →azirine)	-400.662	0.046861	0.046327	-400.709	-400.708
		Azirine	-400.688	0.047222	0.046562	-400.735	-400.734
		TS (azirine→ketimine)	-400.684	0.046141	0.045824	-400.73	-400.73
		Ketimine	-400.702	0.046534	0.04631	-400.749	-400.748
gas - 333 K		Singlet Nitrene	-400.689	0.048305	0.047958	-400.737	-400.737
	path a	TS (singlet nitrene →azirine)	-400.664	0.047301	0.047096	-400.711	-400.711
		Azirine	-400.696	0.04716	0.046994	-400.743	-400.743
		TS (azirine→ketimine)	-400.682	0.047189	0.046894	-400.729	-400.729
		Ketimine	-400.69	0.048574	0.048181	-400.739	-400.738
	path b	TS (singlet nitrene →azirine)	-400.661	0.047851	0.047301	-400.709	-400.709
		Azirine	-400.687	0.048222	0.047544	-400.736	-400.735
		TS (azirine→ketimine)	-400.684	0.047117	0.046789	-400.731	-400.731
		Ketimine	-400.702	0.047525	0.047292	-400.749	-400.749
1,4-dioxane - 298 K		Singlet Nitrene	-400.696	0.041435	0.041168	-400.737	-400.737
	path a	TS (singlet nitrene →azirine)	-400.671	0.040604	0.040452	-400.712	-400.712
		Azirine	-400.703	0.04046	0.04034	-400.744	-400.744
		TS (azirine→ketimine)	-400.689	0.040512	0.040286	-400.73	-400.729
		Ketimine	-400.696	0.041671	0.041372	-400.738	-400.738
	path b	TS (singlet nitrene →azirine)	-400.669	0.041088	0.040646	-400.71	-400.709
		Azirine	-400.695	0.041386	0.040835	-400.737	-400.736
		TS (azirine→ketimine)	-400.691	0.040446	0.040193	-400.732	-400.731
		Ketimine	-400.708	0.040754	0.040579	-400.749	-400.749
1,4-dioxane - 303 K		Singlet Nitrene	-400.695	0.042392	0.042114	-400.738	-400.737
	path a	TS (singlet nitrene →azirine)	-400.671	0.041537	0.041378	-400.712	-400.712
		Azirine	-400.703	0.041393	0.041267	-400.744	-400.744
		TS (azirine→ketimine)	-400.689	0.041443	0.041207	-400.73	-400.73
		Ketimine	-400.696	0.042633	0.042321	-400.739	-400.738
	path b	TS (singlet nitrene →azirine)	-400.668	0.04203	0.041574	-400.71	-400.71
		Azirine	-400.695	0.042339	0.04177	-400.737	-400.737
		TS (azirine→ketimine)	-400.691	0.041376	0.041112	-400.732	-400.732
		Ketimine	-400.708	0.041697	0.041515	-400.75	-400.749
1,4-dioxane - 308 K		Singlet Nitrene	-400.695	0.043358	0.043068	-400.738	-400.738
	path a	TS (singlet nitrene →azirine)	-400.671	0.042478	0.042312	-400.713	-400.713
		Azirine	-400.703	0.042334	0.042202	-400.745	-400.745
		TS (azirine→ketimine)	-400.689	0.042381	0.042136	-400.731	-400.731
		Ketimine	-400.696	0.043604	0.043278	-400.739	-400.739
	path b	TS (singlet nitrene →azirine)	-400.668	0.042981	0.042509	-400.711	-400.711
		Azirine	-400.695	0.043299	0.042713	-400.738	-400.737
		TS (azirine→ketimine)	-400.691	0.042313	0.042039	-400.733	-400.733
		Ketimine	-400.708	0.042648	0.042458	-400.75	-400.75
1,4-dioxane - 313 K		Singlet Nitrene	-400.695	0.044331	0.04403	-400.739	-400.739
	path a	TS (singlet nitrene →azirine)	-400.67	0.043427	0.043254	-400.714	-400.714
		Azirine	-400.703	0.043284	0.043144	-400.746	-400.746
		TS (azirine→ketimine)	-400.688	0.043327	0.043072	-400.732	-400.731
		Ketimine	-400.696	0.044582	0.044243	-400.74	-400.74
	path b	TS (singlet nitrene →azirine)	-400.668	0.043939	0.043452	-400.712	-400.711
		Azirine	-400.694	0.044268	0.043663	-400.739	-400.738
		TS (azirine→ketimine)	-400.69	0.043259	0.042974	-400.734	-400.733
		Ketimine	-400.707	0.043608	0.043409	-400.751	-400.751
1,4-dioxane - 318 K		Singlet Nitrene	-400.694	0.045313	0.045001	-400.74	-400.739
	path a	TS (singlet nitrene →azirine)	-400.67	0.044384	0.044203	-400.714	-400.714
		Azirine	-400.702	0.044241	0.044095	-400.747	-400.746
		TS (azirine→ketimine)	-400.688	0.044281	0.044016	-400.732	-400.732
		Ketimine	-400.695	0.045568	0.045216	-400.741	-400.74
	path b	TS (singlet nitrene →azirine)	-400.668	0.044906	0.044403	-400.713	-400.712
		Azirine	-400.694	0.045244	0.044622	-400.739	-400.739
		TS (azirine→ketimine)	-400.69	0.044211	0.043917	-400.734	-400.734
		Ketimine	-400.707	0.044575	0.044368	-400.752	-400.751
1,4-dioxane - 323 K		Singlet Nitrene	-400.694	0.046302	0.045979	-400.741	-400.74
	path a	TS (singlet nitrene →azirine)	-400.67	0.045349	0.045159	-400.715	-400.715
		Azirine	-400.702	0.045206	0.045054	-400.747	-400.747
		TS (azirine→ketimine)	-400.688	0.045243	0.044968	-400.733	-400.733
		Ketimine	-400.695	0.046562	0.046196	-400.742	-400.741
	path b	TS (singlet nitrene →azirine)	-400.667	0.04588	0.045361	-400.713	-400.713
		Azirine	-400.694	0.046229	0.045588	-400.74	-400.739
		TS (azirine→ketimine)	-400.69	0.045172	0.044867	-400.735	-400.735
		Ketimine	-400.707	0.04555	0.045335	-400.752	-400.752
1,4-dioxane - 328 K		Singlet Nitrene	-400.694	0.0473	0.046964	-400.741	-400.741
	path a	TS (singlet nitrene →azirine)	-400.67	0.046321	0.046124	-400.716	-400.716
		Azirine	-400.702	0.046179	0.04602	-400.748	-400.748
		TS (azirine→ketimine)	-400.687	0.046212	0.045927	-400.734	-400.733
		Ketimine	-400.695	0.047564	0.047185	-400.742	-400.742
	path b	TS (singlet nitrene →azirine)	-400.667	0.046861	0.046327	-400.714	-400.713
		Azirine	-400.694	0.047222	0.046562	-400.741	-400.74
		TS (azirine→ketimine)	-400.69	0.046141	0.045824	-400.736	-400.735
		Ketimine	-400.706	0.046534	0.04631	-400.753	-400.753
1,4-dioxane - 333 K		Singlet Nitrene	-400.694	0.048305	0.047958	-400.742	-400.742
	path a	TS (singlet nitrene →azirine)	-400.669	0.047301	0.047096	-400.717	-400.716
		Azirine	-400.701	0.04716	0.046994	-400.749	-400.748
		TS (azirine→ketimine)	-400.687	0.047189	0.046894	-400.734	-400.734
		Ketimine	-400.694	0.048574	0.048181	-400.743	-400.743
	path b	TS (singlet nitrene →azirine)	-400.667	0.047851	0.047301	-400.715	-400.714
		Azirine	-400.693	0.048222	0.047544	-400.742	-400.741
		TS (azirine→ketimine)	-400.689	0.047117	0.046789	-400.736	-400.736
		Ketimine	-400.706	0.047525	0.047292	-400.754	-400.753
TFT - 298 K		Singlet Nitrene	-400.705	0.041435	0.041168	-400.746	-400.746
	path a	TS (singlet nitrene →azirine)	-400.68	0.040604	0.040452	-400.721	-400.721
		Azirine	-400.712	0.04046	0.04034	-400.753	-400.752
		TS (azirine→ketimine)	-400.697	0.040512	0.040286	-400.738	-400.738
		Ketimine	-400.704	0.041671	0.041372	-400.746	-400.746
	path b	TS (singlet nitrene →azirine)	-400.678	0.041088	0.040646	-400.719	-400.719
		Azirine	-400.704	0.041386	0.040835	-400.745	-400.745
		TS (azirine→ketimine)	-400.699	0.040446	0.040193	-400.74	-400.74
		Ketimine	-400.716	0.040754	0.040579	-400.757	-400.757
TFT - 303 K		Singlet Nitrene	-400.704	0.042392	0.042114	-400.747	-400.746
	path a	TS (singlet nitrene →azirine)	-400.68	0.041537	0.041378	-400.722	-400.722
		Azirine	-400.712	0.041393	0.041267	-400.753	-400.753
		TS (azirine→ketimine)	-400.697	0.041443	0.041207	-400.738	-400.738
		Ketimine	-400.704	0.042633	0.042321	-400.747	-400.746
	path b	TS (singlet nitrene →azirine)	-400.678	0.04203	0.041574	-400.72	-400.72
		Azirine	-400.704	0.042339	0.04177	-400.746	-400.746
		TS (azirine→ketimine)	-400.699	0.041376	0.041112	-400.74	-400.74
		Ketimine	-400.716	0.041697	0.041515	-400.758	-400.758
TFT - 308 K		Singlet Nitrene	-400.704	0.043358	0.043068	-400.747	-400.747
	path a	TS (singlet nitrene →azirine)	-400.68	0.042478	0.042312	-400.722	-400.722
		Azirine	-400.712	0.042334	0.042202	-400.754	-400.754
		TS (azirine→ketimine)	-400.697	0.042381	0.042136	-400.739	-400.739
		Ketimine	-400.704	0.043604	0.043278	-400.747	-400.747
	path b	TS (singlet nitrene →azirine)	-400.678	0.042981	0.042509	-400.721	-400.72
		Azirine	-400.704	0.043299	0.042713	-400.747	-400.746
		TS (azirine→ketimine)	-400.699	0.042313	0.042039	-400.741	-400.741
		Ketimine	-400.716	0.042648	0.042458	-400.758	-400.758
TFT - 313 K		Singlet Nitrene	-400.704	0.044331	0.04403	-400.748	-400.748
	path a	TS (singlet nitrene →azirine)	-400.68	0.043427	0.043254	-400.723	-400.723
		Azirine	-400.711	0.043284	0.043144	-400.755	-400.754
		TS (azirine→ketimine)	-400.696	0.043327	0.043072	-400.74	-400.74
		Ketimine	-400.703	0.044582	0.044243	-400.748	-400.748
	path b	TS (singlet nitrene →azirine)	-400.678	0.043939	0.043452	-400.721	-400.721
		Azirine	-400.703	0.044268	0.043663	-400.748	-400.747
		TS (azirine→ketimine)	-400.699	0.043259	0.042974	-400.742	-400.742
		Ketimine	-400.716	0.043608	0.043409	-400.759	-400.759
TFT - 318 K		Singlet Nitrene	-400.703	0.045313	0.045001	-400.749	-400.748
	path a	TS (singlet nitrene →azirine)	-400.679	0.044384	0.044203	-400.724	-400.724
		Azirine	-400.711	0.044241	0.044095	-400.755	-400.755
		TS (azirine→ketimine)	-400.696	0.044281	0.044016	-400.741	-400.74
		Ketimine	-400.703	0.045568	0.045216	-400.749	-400.748
	path b	TS (singlet nitrene →azirine)	-400.677	0.044906	0.044403	-400.722	-400.722
		Azirine	-400.703	0.045244	0.044622	-400.748	-400.748
		TS (azirine→ketimine)	-400.698	0.044211	0.043917	-400.743	-400.742
		Ketimine	-400.715	0.044575	0.044368	-400.76	-400.76
TFT - 323 K		Singlet Nitrene	-400.703	0.046302	0.045979	-400.749	-400.749
	path a	TS (singlet nitrene →azirine)	-400.679	0.045349	0.045159	-400.724	-400.724
		Azirine	-400.711	0.045206	0.045054	-400.756	-400.756
		TS (azirine→ketimine)	-400.696	0.045243	0.044968	-400.741	-400.741
		Ketimine	-400.703	0.046562	0.046196	-400.749	-400.749
	path b	TS (singlet nitrene →azirine)	-400.677	0.04588	0.045361	-400.723	-400.722
		Azirine	-400.703	0.046229	0.045588	-400.749	-400.748
		TS (azirine→ketimine)	-400.698	0.045172	0.044867	-400.743	-400.743
		Ketimine	-400.715	0.04555	0.045335	-400.761	-400.76
TFT - 328 K		Singlet Nitrene	-400.703	0.0473	0.046964	-400.75	-400.75
	path a	TS (singlet nitrene →azirine)	-400.679	0.046321	0.046124	-400.725	-400.725
		Azirine	-400.71	0.046179	0.04602	-400.757	-400.757
		TS (azirine→ketimine)	-400.696	0.046212	0.045927	-400.742	-400.742
		Ketimine	-400.703	0.047564	0.047185	-400.75	-400.75
	path b	TS (singlet nitrene →azirine)	-400.677	0.046861	0.046327	-400.724	-400.723
		Azirine	-400.702	0.047222	0.046562	-400.75	-400.749
		TS (azirine→ketimine)	-400.698	0.046141	0.045824	-400.744	-400.744
		Ketimine	-400.715	0.046534	0.04631	-400.761	-400.761
TFT - 333 K		Singlet Nitrene	-400.703	0.048305	0.047958	-400.751	-400.751
	path a	TS (singlet nitrene →azirine)	-400.679	0.047301	0.047096	-400.726	-400.726
		Azirine	-400.71	0.04716	0.046994	-400.757	-400.757
		TS (azirine→ketimine)	-400.695	0.047189	0.046894	-400.743	-400.742
		Ketimine	-400.702	0.048574	0.048181	-400.751	-400.75
	path b	TS (singlet nitrene →azirine)	-400.676	0.047851	0.047301	-400.724	-400.724
		Azirine	-400.702	0.048222	0.047544	-400.75	-400.75
		TS (azirine→ketimine)	-400.698	0.047117	0.046789	-400.745	-400.744
		Ketimine	-400.714	0.047525	0.047292	-400.762	-400.762

## Sheet: Temperature Screening - 1r
Phase	Reaction Path	Molecule	H_SPC	T.S	T.qh-S	G(T)_SPC	qh-G(T)_SPC
gas - 298 K		Singlet Nitrene	-443.328	0.047637	0.047052	-443.375	-443.375
	path a	TS (singlet nitrene →azirine)	-443.3	0.047348	0.046535	-443.347	-443.347
		Azirine	-443.329	0.04724	0.046541	-443.377	-443.376
		TS (azirine→ketimine)	-443.319	0.046733	0.046033	-443.366	-443.365
		Ketimine	-443.331	0.04703	0.046528	-443.378	-443.378
	path b	TS (singlet nitrene →azirine)	-443.301	0.046895	0.046397	-443.348	-443.348
		Azirine	-443.328	0.046865	0.046412	-443.375	-443.374
		TS (azirine→ketimine)	-443.321	0.046842	0.046159	-443.368	-443.367
		Ketimine	-443.336	0.047489	0.046717	-443.384	-443.383
gas - 303 K		Singlet Nitrene	-443.327	0.048804	0.048199	-443.376	-443.375
	path a	TS (singlet nitrene →azirine)	-443.3	0.048502	0.047664	-443.348	-443.347
		Azirine	-443.329	0.048396	0.047673	-443.377	-443.377
		TS (azirine→ketimine)	-443.318	0.047874	0.047152	-443.366	-443.366
		Ketimine	-443.331	0.048187	0.047667	-443.379	-443.378
	path b	TS (singlet nitrene →azirine)	-443.301	0.048041	0.047524	-443.349	-443.348
		Azirine	-443.328	0.048014	0.047544	-443.376	-443.375
		TS (azirine→ketimine)	-443.321	0.047985	0.04728	-443.369	-443.368
		Ketimine	-443.336	0.048654	0.047856	-443.384	-443.384
gas - 308 K		Singlet Nitrene	-443.327	0.049984	0.049357	-443.377	-443.376
	path a	TS (singlet nitrene →azirine)	-443.299	0.049667	0.048804	-443.349	-443.348
		Azirine	-443.329	0.049563	0.048816	-443.378	-443.377
		TS (azirine→ketimine)	-443.318	0.049027	0.048282	-443.367	-443.366
		Ketimine	-443.33	0.049356	0.048817	-443.38	-443.379
	path b	TS (singlet nitrene →azirine)	-443.301	0.049199	0.048662	-443.35	-443.349
		Azirine	-443.327	0.049175	0.048687	-443.376	-443.376
		TS (azirine→ketimine)	-443.32	0.04914	0.048412	-443.369	-443.369
		Ketimine	-443.335	0.04983	0.049006	-443.385	-443.384
gas - 313 K		Singlet Nitrene	-443.327	0.051175	0.050527	-443.378	-443.377
	path a	TS (singlet nitrene →azirine)	-443.299	0.050844	0.049955	-443.35	-443.349
		Azirine	-443.328	0.050742	0.04997	-443.379	-443.378
		TS (azirine→ketimine)	-443.318	0.050191	0.049423	-443.368	-443.367
		Ketimine	-443.33	0.050537	0.049978	-443.381	-443.38
	path b	TS (singlet nitrene →azirine)	-443.3	0.050368	0.049812	-443.351	-443.35
		Azirine	-443.327	0.050348	0.049841	-443.377	-443.377
		TS (azirine→ketimine)	-443.32	0.050307	0.049555	-443.37	-443.369
		Ketimine	-443.335	0.051017	0.050167	-443.386	-443.385
gas - 318 K		Singlet Nitrene	-443.326	0.052377	0.051708	-443.379	-443.378
	path a	TS (singlet nitrene →azirine)	-443.299	0.052032	0.051117	-443.351	-443.35
		Azirine	-443.328	0.051932	0.051136	-443.38	-443.379
		TS (azirine→ketimine)	-443.317	0.051366	0.050576	-443.369	-443.368
		Ketimine	-443.33	0.051729	0.051151	-443.381	-443.381
	path b	TS (singlet nitrene →azirine)	-443.3	0.051548	0.050972	-443.351	-443.351
		Azirine	-443.326	0.051532	0.051006	-443.378	-443.377
		TS (azirine→ketimine)	-443.319	0.051484	0.050709	-443.371	-443.37
		Ketimine	-443.335	0.052216	0.05134	-443.387	-443.386
gas - 323 K		Singlet Nitrene	-443.326	0.053592	0.052901	-443.379	-443.379
	path a	TS (singlet nitrene →azirine)	-443.298	0.053231	0.05229	-443.351	-443.351
		Azirine	-443.327	0.053133	0.052313	-443.381	-443.38
		TS (azirine→ketimine)	-443.317	0.052553	0.051739	-443.37	-443.369
		Ketimine	-443.329	0.052932	0.052334	-443.382	-443.382
	path b	TS (singlet nitrene →azirine)	-443.299	0.052739	0.052144	-443.352	-443.352
		Azirine	-443.326	0.052728	0.052183	-443.379	-443.378
		TS (azirine→ketimine)	-443.319	0.052673	0.051874	-443.372	-443.371
		Ketimine	-443.334	0.053427	0.052524	-443.388	-443.387
gas - 328 K		Singlet Nitrene	-443.325	0.054817	0.054105	-443.38	-443.379
	path a	TS (singlet nitrene →azirine)	-443.298	0.054441	0.053475	-443.352	-443.351
		Azirine	-443.327	0.054346	0.053501	-443.381	-443.381
		TS (azirine→ketimine)	-443.317	0.053751	0.052913	-443.37	-443.369
		Ketimine	-443.329	0.054147	0.05353	-443.383	-443.382
	path b	TS (singlet nitrene →azirine)	-443.299	0.053942	0.053327	-443.353	-443.352
		Azirine	-443.326	0.053935	0.053371	-443.38	-443.379
		TS (azirine→ketimine)	-443.319	0.053873	0.05305	-443.373	-443.372
		Ketimine	-443.334	0.054649	0.05372	-443.388	-443.388
gas - 333 K		Singlet Nitrene	-443.325	0.056054	0.05532	-443.381	-443.38
	path a	TS (singlet nitrene →azirine)	-443.297	0.055663	0.05467	-443.353	-443.352
		Azirine	-443.327	0.055571	0.0547	-443.382	-443.381
		TS (azirine→ketimine)	-443.316	0.05496	0.054099	-443.371	-443.37
		Ketimine	-443.328	0.055374	0.054736	-443.384	-443.383
	path b	TS (singlet nitrene →azirine)	-443.299	0.055156	0.05452	-443.354	-443.353
		Azirine	-443.325	0.055153	0.05457	-443.38	-443.38
		TS (azirine→ketimine)	-443.318	0.055084	0.054238	-443.373	-443.373
		Ketimine	-443.333	0.055882	0.054926	-443.389	-443.388
1,4-dioxane - 298 K		Singlet Nitrene	-443.333	0.047637	0.047052	-443.381	-443.38
	path a	TS (singlet nitrene →azirine)	-443.306	0.047348	0.046535	-443.353	-443.352
		Azirine	-443.335	0.04724	0.046541	-443.383	-443.382
		TS (azirine→ketimine)	-443.325	0.046733	0.046033	-443.371	-443.371
		Ketimine	-443.336	0.04703	0.046528	-443.383	-443.383
	path b	TS (singlet nitrene →azirine)	-443.307	0.046895	0.046397	-443.354	-443.354
		Azirine	-443.334	0.046865	0.046412	-443.381	-443.381
		TS (azirine→ketimine)	-443.327	0.046842	0.046159	-443.374	-443.373
		Ketimine	-443.341	0.047489	0.046717	-443.389	-443.388
1,4-dioxane - 303 K		Singlet Nitrene	-443.333	0.048804	0.048199	-443.381	-443.381
	path a	TS (singlet nitrene →azirine)	-443.305	0.048502	0.047664	-443.354	-443.353
		Azirine	-443.335	0.048396	0.047673	-443.383	-443.383
		TS (azirine→ketimine)	-443.324	0.047874	0.047152	-443.372	-443.371
		Ketimine	-443.336	0.048187	0.047667	-443.384	-443.383
	path b	TS (singlet nitrene →azirine)	-443.307	0.048041	0.047524	-443.355	-443.354
		Azirine	-443.334	0.048014	0.047544	-443.382	-443.382
		TS (azirine→ketimine)	-443.327	0.047985	0.04728	-443.375	-443.374
		Ketimine	-443.341	0.048654	0.047856	-443.389	-443.389
1,4-dioxane - 308 K		Singlet Nitrene	-443.332	0.049984	0.049357	-443.382	-443.382
	path a	TS (singlet nitrene →azirine)	-443.305	0.049667	0.048804	-443.355	-443.354
		Azirine	-443.335	0.049563	0.048816	-443.384	-443.383
		TS (azirine→ketimine)	-443.324	0.049027	0.048282	-443.373	-443.372
		Ketimine	-443.335	0.049356	0.048817	-443.385	-443.384
	path b	TS (singlet nitrene →azirine)	-443.307	0.049199	0.048662	-443.356	-443.355
		Azirine	-443.334	0.049175	0.048687	-443.383	-443.382
		TS (azirine→ketimine)	-443.326	0.04914	0.048412	-443.375	-443.375
		Ketimine	-443.34	0.04983	0.049006	-443.39	-443.389
1,4-dioxane - 313 K		Singlet Nitrene	-443.332	0.051175	0.050527	-443.383	-443.382
	path a	TS (singlet nitrene →azirine)	-443.305	0.050844	0.049955	-443.356	-443.355
		Azirine	-443.334	0.050742	0.04997	-443.385	-443.384
		TS (azirine→ketimine)	-443.324	0.050191	0.049423	-443.374	-443.373
		Ketimine	-443.335	0.050537	0.049978	-443.385	-443.385
	path b	TS (singlet nitrene →azirine)	-443.306	0.050368	0.049812	-443.357	-443.356
		Azirine	-443.333	0.050348	0.049841	-443.384	-443.383
		TS (azirine→ketimine)	-443.326	0.050307	0.049555	-443.376	-443.375
		Ketimine	-443.34	0.051017	0.050167	-443.391	-443.39
1,4-dioxane - 318 K		Singlet Nitrene	-443.331	0.052377	0.051708	-443.384	-443.383
	path a	TS (singlet nitrene →azirine)	-443.304	0.052032	0.051117	-443.356	-443.356
		Azirine	-443.334	0.051932	0.051136	-443.386	-443.385
		TS (azirine→ketimine)	-443.323	0.051366	0.050576	-443.375	-443.374
		Ketimine	-443.335	0.051729	0.051151	-443.386	-443.386
	path b	TS (singlet nitrene →azirine)	-443.306	0.051548	0.050972	-443.357	-443.357
		Azirine	-443.333	0.051532	0.051006	-443.384	-443.384
		TS (azirine→ketimine)	-443.325	0.051484	0.050709	-443.377	-443.376
		Ketimine	-443.34	0.052216	0.05134	-443.392	-443.391
1,4-dioxane - 323 K		Singlet Nitrene	-443.331	0.053592	0.052901	-443.385	-443.384
	path a	TS (singlet nitrene →azirine)	-443.304	0.053231	0.05229	-443.357	-443.356
		Azirine	-443.334	0.053133	0.052313	-443.387	-443.386
		TS (azirine→ketimine)	-443.323	0.052553	0.051739	-443.375	-443.375
		Ketimine	-443.334	0.052932	0.052334	-443.387	-443.387
	path b	TS (singlet nitrene →azirine)	-443.305	0.052739	0.052144	-443.358	-443.358
		Azirine	-443.333	0.052728	0.052183	-443.385	-443.385
		TS (azirine→ketimine)	-443.325	0.052673	0.051874	-443.378	-443.377
		Ketimine	-443.339	0.053427	0.052524	-443.393	-443.392
1,4-dioxane - 328 K		Singlet Nitrene	-443.331	0.054817	0.054105	-443.385	-443.385
	path a	TS (singlet nitrene →azirine)	-443.304	0.054441	0.053475	-443.358	-443.357
		Azirine	-443.333	0.054346	0.053501	-443.387	-443.387
		TS (azirine→ketimine)	-443.322	0.053751	0.052913	-443.376	-443.375
		Ketimine	-443.334	0.054147	0.05353	-443.388	-443.387
	path b	TS (singlet nitrene →azirine)	-443.305	0.053942	0.053327	-443.359	-443.358
		Azirine	-443.332	0.053935	0.053371	-443.386	-443.386
		TS (azirine→ketimine)	-443.325	0.053873	0.05305	-443.379	-443.378
		Ketimine	-443.339	0.054649	0.05372	-443.393	-443.393
1,4-dioxane - 333 K		Singlet Nitrene	-443.33	0.056054	0.05532	-443.386	-443.386
	path a	TS (singlet nitrene →azirine)	-443.303	0.055663	0.05467	-443.359	-443.358
		Azirine	-443.333	0.055571	0.0547	-443.388	-443.387
		TS (azirine→ketimine)	-443.322	0.05496	0.054099	-443.377	-443.376
		Ketimine	-443.333	0.055374	0.054736	-443.389	-443.388
	path b	TS (singlet nitrene →azirine)	-443.305	0.055156	0.05452	-443.36	-443.359
		Azirine	-443.332	0.055153	0.05457	-443.387	-443.386
		TS (azirine→ketimine)	-443.324	0.055084	0.054238	-443.379	-443.379
		Ketimine	-443.338	0.055882	0.054926	-443.394	-443.393
THF - 298 K		Singlet Nitrene	-443.339	0.047637	0.047052	-443.387	-443.386
	path a	TS (singlet nitrene →azirine)	-443.312	0.047348	0.046535	-443.36	-443.359
		Azirine	-443.341	0.04724	0.046541	-443.388	-443.388
		TS (azirine→ketimine)	-443.33	0.046733	0.046033	-443.377	-443.376
		Ketimine	-443.342	0.04703	0.046528	-443.389	-443.388
	path b	TS (singlet nitrene →azirine)	-443.314	0.046895	0.046397	-443.361	-443.36
		Azirine	-443.34	0.046865	0.046412	-443.387	-443.387
		TS (azirine→ketimine)	-443.332	0.046842	0.046159	-443.379	-443.379
		Ketimine	-443.346	0.047489	0.046717	-443.394	-443.393
THF - 303 K		Singlet Nitrene	-443.339	0.048804	0.048199	-443.387	-443.387
	path a	TS (singlet nitrene →azirine)	-443.312	0.048502	0.047664	-443.361	-443.36
		Azirine	-443.341	0.048396	0.047673	-443.389	-443.389
		TS (azirine→ketimine)	-443.33	0.047874	0.047152	-443.378	-443.377
		Ketimine	-443.341	0.048187	0.047667	-443.389	-443.389
	path b	TS (singlet nitrene →azirine)	-443.314	0.048041	0.047524	-443.362	-443.361
		Azirine	-443.34	0.048014	0.047544	-443.388	-443.388
		TS (azirine→ketimine)	-443.332	0.047985	0.04728	-443.38	-443.379
		Ketimine	-443.346	0.048654	0.047856	-443.395	-443.394
THF - 308 K		Singlet Nitrene	-443.338	0.049984	0.049357	-443.388	-443.388
	path a	TS (singlet nitrene →azirine)	-443.312	0.049667	0.048804	-443.361	-443.36
		Azirine	-443.341	0.049563	0.048816	-443.39	-443.389
		TS (azirine→ketimine)	-443.329	0.049027	0.048282	-443.378	-443.378
		Ketimine	-443.341	0.049356	0.048817	-443.39	-443.39
	path b	TS (singlet nitrene →azirine)	-443.313	0.049199	0.048662	-443.362	-443.362
		Azirine	-443.34	0.049175	0.048687	-443.389	-443.388
		TS (azirine→ketimine)	-443.332	0.04914	0.048412	-443.381	-443.38
		Ketimine	-443.346	0.04983	0.049006	-443.396	-443.395
THF - 313 K		Singlet Nitrene	-443.338	0.051175	0.050527	-443.389	-443.388
	path a	TS (singlet nitrene →azirine)	-443.311	0.050844	0.049955	-443.362	-443.361
		Azirine	-443.34	0.050742	0.04997	-443.391	-443.39
		TS (azirine→ketimine)	-443.329	0.050191	0.049423	-443.379	-443.379
		Ketimine	-443.34	0.050537	0.049978	-443.391	-443.39
	path b	TS (singlet nitrene →azirine)	-443.313	0.050368	0.049812	-443.363	-443.363
		Azirine	-443.339	0.050348	0.049841	-443.39	-443.389
		TS (azirine→ketimine)	-443.331	0.050307	0.049555	-443.382	-443.381
		Ketimine	-443.345	0.051017	0.050167	-443.396	-443.396
THF - 318 K		Singlet Nitrene	-443.338	0.052377	0.051708	-443.39	-443.389
	path a	TS (singlet nitrene →azirine)	-443.311	0.052032	0.051117	-443.363	-443.362
		Azirine	-443.34	0.051932	0.051136	-443.392	-443.391
		TS (azirine→ketimine)	-443.329	0.051366	0.050576	-443.38	-443.379
		Ketimine	-443.34	0.051729	0.051151	-443.392	-443.391
	path b	TS (singlet nitrene →azirine)	-443.312	0.051548	0.050972	-443.364	-443.363
		Azirine	-443.339	0.051532	0.051006	-443.39	-443.39
		TS (azirine→ketimine)	-443.331	0.051484	0.050709	-443.382	-443.382
		Ketimine	-443.345	0.052216	0.05134	-443.397	-443.396
THF - 323 K		Singlet Nitrene	-443.337	0.053592	0.052901	-443.391	-443.39
	path a	TS (singlet nitrene →azirine)	-443.311	0.053231	0.05229	-443.364	-443.363
		Azirine	-443.339	0.053133	0.052313	-443.393	-443.392
		TS (azirine→ketimine)	-443.328	0.052553	0.051739	-443.381	-443.38
		Ketimine	-443.34	0.052932	0.052334	-443.393	-443.392
	path b	TS (singlet nitrene →azirine)	-443.312	0.052739	0.052144	-443.365	-443.364
		Azirine	-443.339	0.052728	0.052183	-443.391	-443.391
		TS (azirine→ketimine)	-443.331	0.052673	0.051874	-443.383	-443.383
		Ketimine	-443.345	0.053427	0.052524	-443.398	-443.397
THF - 328 K		Singlet Nitrene	-443.337	0.054817	0.054105	-443.392	-443.391
	path a	TS (singlet nitrene →azirine)	-443.31	0.054441	0.053475	-443.365	-443.364
		Azirine	-443.339	0.054346	0.053501	-443.393	-443.392
		TS (azirine→ketimine)	-443.328	0.053751	0.052913	-443.382	-443.381
		Ketimine	-443.339	0.054147	0.05353	-443.393	-443.393
	path b	TS (singlet nitrene →azirine)	-443.312	0.053942	0.053327	-443.366	-443.365
		Azirine	-443.338	0.053935	0.053371	-443.392	-443.392
		TS (azirine→ketimine)	-443.33	0.053873	0.05305	-443.384	-443.383
		Ketimine	-443.344	0.054649	0.05372	-443.399	-443.398
THF - 333 K		Singlet Nitrene	-443.336	0.056054	0.05532	-443.392	-443.392
	path a	TS (singlet nitrene →azirine)	-443.31	0.055663	0.05467	-443.365	-443.364
		Azirine	-443.339	0.055571	0.0547	-443.394	-443.393
		TS (azirine→ketimine)	-443.328	0.05496	0.054099	-443.383	-443.382
		Ketimine	-443.339	0.055374	0.054736	-443.394	-443.394
	path b	TS (singlet nitrene →azirine)	-443.311	0.055156	0.05452	-443.366	-443.366
		Azirine	-443.338	0.055153	0.05457	-443.393	-443.392
		TS (azirine→ketimine)	-443.33	0.055084	0.054238	-443.385	-443.384
		Ketimine	-443.344	0.055882	0.054926	-443.4	-443.399
TFT - 298 K		Singlet Nitrene	-443.342	0.047637	0.047052	-443.39	-443.39
	path a	TS (singlet nitrene →azirine)	-443.316	0.047348	0.046535	-443.363	-443.362
		Azirine	-443.345	0.04724	0.046541	-443.392	-443.391
		TS (azirine→ketimine)	-443.334	0.046733	0.046033	-443.38	-443.38
		Ketimine	-443.345	0.04703	0.046528	-443.392	-443.392
	path b	TS (singlet nitrene →azirine)	-443.317	0.046895	0.046397	-443.364	-443.364
		Azirine	-443.344	0.046865	0.046412	-443.391	-443.39
		TS (azirine→ketimine)	-443.336	0.046842	0.046159	-443.383	-443.382
		Ketimine	-443.35	0.047489	0.046717	-443.397	-443.397
TFT - 303 K		Singlet Nitrene	-443.342	0.048804	0.048199	-443.391	-443.39
	path a	TS (singlet nitrene →azirine)	-443.316	0.048502	0.047664	-443.364	-443.363
		Azirine	-443.344	0.048396	0.047673	-443.393	-443.392
		TS (azirine→ketimine)	-443.333	0.047874	0.047152	-443.381	-443.38
		Ketimine	-443.345	0.048187	0.047667	-443.393	-443.392
	path b	TS (singlet nitrene →azirine)	-443.317	0.048041	0.047524	-443.365	-443.365
		Azirine	-443.344	0.048014	0.047544	-443.392	-443.391
		TS (azirine→ketimine)	-443.336	0.047985	0.04728	-443.384	-443.383
		Ketimine	-443.35	0.048654	0.047856	-443.398	-443.397
TFT - 308 K		Singlet Nitrene	-443.342	0.049984	0.049357	-443.392	-443.391
	path a	TS (singlet nitrene →azirine)	-443.315	0.049667	0.048804	-443.365	-443.364
		Azirine	-443.344	0.049563	0.048816	-443.394	-443.393
		TS (azirine→ketimine)	-443.333	0.049027	0.048282	-443.382	-443.381
		Ketimine	-443.344	0.049356	0.048817	-443.394	-443.393
	path b	TS (singlet nitrene →azirine)	-443.317	0.049199	0.048662	-443.366	-443.365
		Azirine	-443.343	0.049175	0.048687	-443.392	-443.392
		TS (azirine→ketimine)	-443.335	0.04914	0.048412	-443.384	-443.384
		Ketimine	-443.349	0.04983	0.049006	-443.399	-443.398
TFT - 313 K		Singlet Nitrene	-443.341	0.051175	0.050527	-443.393	-443.392
	path a	TS (singlet nitrene →azirine)	-443.315	0.050844	0.049955	-443.366	-443.365
		Azirine	-443.344	0.050742	0.04997	-443.394	-443.394
		TS (azirine→ketimine)	-443.333	0.050191	0.049423	-443.383	-443.382
		Ketimine	-443.344	0.050537	0.049978	-443.394	-443.394
	path b	TS (singlet nitrene →azirine)	-443.316	0.050368	0.049812	-443.367	-443.366
		Azirine	-443.343	0.050348	0.049841	-443.393	-443.393
		TS (azirine→ketimine)	-443.335	0.050307	0.049555	-443.385	-443.384
		Ketimine	-443.349	0.051017	0.050167	-443.4	-443.399
TFT - 318 K		Singlet Nitrene	-443.341	0.052377	0.051708	-443.393	-443.393
	path a	TS (singlet nitrene →azirine)	-443.314	0.052032	0.051117	-443.366	-443.366
		Azirine	-443.343	0.051932	0.051136	-443.395	-443.394
		TS (azirine→ketimine)	-443.332	0.051366	0.050576	-443.384	-443.383
		Ketimine	-443.344	0.051729	0.051151	-443.395	-443.395
	path b	TS (singlet nitrene →azirine)	-443.316	0.051548	0.050972	-443.368	-443.367
		Azirine	-443.342	0.051532	0.051006	-443.394	-443.393
		TS (azirine→ketimine)	-443.334	0.051484	0.050709	-443.386	-443.385
		Ketimine	-443.348	0.052216	0.05134	-443.401	-443.4
TFT - 323 K		Singlet Nitrene	-443.341	0.053592	0.052901	-443.394	-443.394
	path a	TS (singlet nitrene →azirine)	-443.314	0.053231	0.05229	-443.367	-443.366
		Azirine	-443.343	0.053133	0.052313	-443.396	-443.395
		TS (azirine→ketimine)	-443.332	0.052553	0.051739	-443.384	-443.384
		Ketimine	-443.343	0.052932	0.052334	-443.396	-443.395
	path b	TS (singlet nitrene →azirine)	-443.316	0.052739	0.052144	-443.368	-443.368
		Azirine	-443.342	0.052728	0.052183	-443.395	-443.394
		TS (azirine→ketimine)	-443.334	0.052673	0.051874	-443.387	-443.386
		Ketimine	-443.348	0.053427	0.052524	-443.401	-443.401
TFT - 328 K		Singlet Nitrene	-443.34	0.054817	0.054105	-443.395	-443.394
	path a	TS (singlet nitrene →azirine)	-443.314	0.054441	0.053475	-443.368	-443.367
		Azirine	-443.342	0.054346	0.053501	-443.397	-443.396
		TS (azirine→ketimine)	-443.331	0.053751	0.052913	-443.385	-443.384
		Ketimine	-443.343	0.054147	0.05353	-443.397	-443.396
	path b	TS (singlet nitrene →azirine)	-443.315	0.053942	0.053327	-443.369	-443.369
		Azirine	-443.342	0.053935	0.053371	-443.396	-443.395
		TS (azirine→ketimine)	-443.334	0.053873	0.05305	-443.388	-443.387
		Ketimine	-443.348	0.054649	0.05372	-443.402	-443.401
TFT - 333 K		Singlet Nitrene	-443.34	0.056054	0.05532	-443.396	-443.395
	path a	TS (singlet nitrene →azirine)	-443.313	0.055663	0.05467	-443.369	-443.368
		Azirine	-443.342	0.055571	0.0547	-443.398	-443.397
		TS (azirine→ketimine)	-443.331	0.05496	0.054099	-443.386	-443.385
		Ketimine	-443.342	0.055374	0.054736	-443.398	-443.397
	path b	TS (singlet nitrene →azirine)	-443.315	0.055156	0.05452	-443.37	-443.369
		Azirine	-443.341	0.055153	0.05457	-443.396	-443.396
		TS (azirine→ketimine)	-443.333	0.055084	0.054238	-443.388	-443.388
		Ketimine	-443.347	0.055882	0.054926	-443.403	-443.402
